# Supplementary material for: Genome-wide association mapping for seedling and adult resistance to powdery mildew in barley
Source: Theor Appl Genet. 2024 Feb 16;137(3):50. doi: 10.1007/s00122-024-04550-y (PMC10873221; doi:10.1007/s00122-024-04550-y)
Supplement: Supplementary file 2 — Supplementary file2 (XLSX 62 KB) [file 122_2024_4550_MOESM2_ESM.xlsx]

## Sheet: scores from sifferent trials
	Table S1 List of genotypes used in this study and their powdery mildew resistance scores from different trials
Line No	Genotype	Row type	vernalization (1 = winter type, 0 = spring type)	Disease scores
				TAS-Sp	TasS0NA5	A-WA0-9	WA0-4	A-Qld0-9	2014S-Qld0-9	A-WA0-9
TG001	115-9505-B	2	0	2.5	5	-	-	-	-	-
TG002	116-9707-B	2	0	4.5	5	-	-	-	-	-
TG003	137 UM	6	0	4.5	4.5	4.6	5	2.92857	-	-
TG004	142 UM	6	0	5	2.5	5	4.375	3.64286	5	5
TG005	146G1	2	0	0.5	0	0.2	0	2.07143	1.11111	2.77778
TG006	146G1((((VB12/20/36/1/3/2 x EMIR) x FLEET) x FLEET) x FLEET) x 1095-1	2	0	0.5	-	0.266667	0	2.14286	1.11111	1.66667
TG007	154 UM	6	0	5	3.5	2.53333	0.625	4.35714	4.44444	4.44444
TG008	181P158/2/M1	2	0	4.5	0	0.6	1.25	2.85714	3.88889	4.44444
TG009	181P158/2/M1-BFP111	2	0	3	-	0.933333	0.625	2.5	4.44444	3.88889
TG010	181P237/7/M1/M1	2	0	3.5	0	0.666667	0.625	2.57143	4.44444	2.77778
TG011	181P94/1/3/1/1/1-2	2	0	2.5	0.5	0.666667	0	2.85714	4.44444	3.33333
TG012	20 UM	2	0	4.5	3.5	4.33333	3.75	3.57143	-	-
TG013	200 SM1 Barley 3002	6	0	2	0	-	-	-	-	-
TG014	203S4/M1	2	0	2	0	0.2	0	2.42857	4.44444	2.77778
TG015	21 UM	6	0	4.5	4	4.6	5	3.92857	-	-
TG016	220A23/M1/M1	6	0	4	4	4.73333	5	4.28571	-	-
TG017	220A40/M3/M1	6	0	5	3	4.66667	5	4.21429	-	-
TG018	228Q1/17/M1/M1	6	0	5	4	4.86667	5	3.92857	-	-
TG019	228Q1/25/M1/M1	6	0	5	4	4.66667	5	4	-	-
TG020	230H13/17/M1/M1	6	0	5	3.5	4.66667	4.375	3.64286	5	4.44444
TG021	261B1	2	0	1.5	0	0.666667	0.625	2.85714	4.22222	2.77778
TG022	266G4	2	0	2	0	0.866667	1.25	2.07143	3.88889	2.77778
TG023	293G8	2	0	0	0	0.2	0.625	2.5	3.88889	2.77778
TG024	2B03-3604	2	0	5	3	3.73333	4.375	3.92857	4.44444	5
TG025	2B03-3954	2	0	3.5	2.5	2.33333	5	3.85714	-	-
TG026	2B99-2316-4	2	0	3	0	4.66667	5	4.71429	-	-
TG027	309T1	2	0	4	0	0.866667	0.625	2.57143	4.44444	2.77778
TG028	311M1	2	0	3.5	0.5	0.2	0.625	2.85714	4.44444	2.77778
TG029	311M1	2	0	3.5	0.5	0.866667	0.625	2.85714	4.44444	2.77778
TG030	315W3	2	0	0	0	0.2	0	2.85714	4.44444	2.77778
TG031	327Z1	2	0	2.5	0	0.333333	0	2.35714	2.22222	2.22222
TG032	33 UM	2	0	5	3	4	5	3.92857	-	-
TG033	47-13	2	0	1	3.5	4.53333	3.75	3.64286	-	-
TG034	48 UM	6	0	3.5	3.5	3.93333	3.75	3.14286	-	-
TG035	50-57	6	0	5	4	3.86667	5	4	-	-
TG036	67 UM	6	0	5	4	3.33333	5	4.21429	3.33333	5
TG037	68-15	6	0	5	3.5	3.93333	3.75	3.57143	3.88889	5
TG038	68-32	2	0	5	3.5	4.4	5	4.28571	-	-
TG039	7204(British)	2	0	5	5	-	-	-	-	-
TG040	78W40794	6	0	1	4.5	-	-	-	-	-
TG041	8023	6	1	3	3	-	-	-	-	-
TG042	87 UM	6	0	0	1.5	0.733333	0	0.714286	1.11111	0
TG043	907-12	2	0	2.5	0	0.2	0.625	2.5	2.22222	2.77778
TG044	907-12 x W58T4	2	0	1.5	-	2.26667	3.75	2.14286	5	3.33333
TG046	93-3143	2	0	3	2	-	-	-	-	-
TG047	95-168	2	0	3.5	5	-	-	-	-	-
TG048	96 AC-13-11	2	0	3.5	0	-	-	-	-	-
TG049	96-6404	2	0	2	0	-	-	-	-	-
TG050	96AC14-16	2	0	0	0	-	-	-	-	-
TG051	97IWFBC 12	6	0	0	1	-	-	-	-	-
TG052	AC Burman	6	0	0	0	-	-	-	-	-
TG053	Agneta	6	0	3.5	3	-	-	-	-	-
TG055	Aigan-4	2	0	5	3	-	-	-	-	-
TG056	Aiganqi	2	0	3.5	-	-	-	-	-	-
TG057	Aizao 3	2	0	4.5	2	-	-	-	-	-
TG058	Albaicin	2	0	0	0	0.2	0	0.785714	0.555556	0
TG059	Alexis	2	0	0	0	-	-	-	-	-
TG060	Amag Nijo	2	0	5	1	-	-	-	-	-
TG061	Amagi Nijo	2	0	4.5	3	-	-	-	-	-
TG062	Amulet	2	0	0	0	0.2	0	0.714286	0.555556	0
TG063	Andapi 3	6	0	3	5	-	-	-	-	-
TG064	Annabell	2	0	0	0	0.533333	0.625	0.714286	0.555556	0
TG065	Annabell	2	0.5	0	0	0.266667	0	0.714286	1.11111	0
TG066	Antarctia 01	2	0	1	1	-	-	-	-	-
TG067	Antarctia 04	2	0	4.5	3	-	-	-	-	-
TG068	Aphrodite(Villa/Plenum)/CLE216(Atlas57//PriorA/Ymer/3/B6671)	2	0	3.5	-	1.06667	4.375	2.92857	5	2.77778
TG069	Araples	2	0	4	2	-	-	-	-	-
TG070	Ariel	2	0	3.5	0.5	0.2	0	2.5	2.22222	2.77778
TG071	ARIMONT	6	0	5	5	-	-	-	-	-
TG072	ARMELLE	2	0	1.5	2.5	0.666667	2.5	1.64286	5	3.33333
TG073	Arve	2	0	1.5	1	-	-	-	-	-
TG074	Asahi 5	2	0	4	5	-	-	-	-	-
TG075	Athos	2	0	2	0	-	-	-	-	-
TG076	Atlas	6	0	5	4	-	-	-	-	-
TG077	ATLAS 46	6	0	4	3.5	4.26667	5	4.92857	4.44444	5
TG078	Atoloa	2	0	2	3	-	-	-	-	-
TG079	Atribut	2	0	0	0	0.533333	0	0.714286	0.555556	0
TG080	Aurora	2	0	1.5	2	-	-	-	-	-
TG081	B1043	2	0	4	4	-	-	-	-	-
TG082	B1052	2	0	0.5	2	-	-	-	-	-
TG083	B1064	2	0	3.5	5	-	-	-	-	-
TG084	B1067	2	0	4	5	-	-	-	-	-
TG085	B1079	6	1	0.5	5	-	-	-	-	-
TG086	B1100	2	0	3	5	-	-	-	-	-
TG087	B1115	2	0	2.5	2	-	-	-	-	-
TG088	B1118	6	0	4	1	-	-	-	-	-
TG089	B1121	6	0	3.5	0	-	-	-	-	-
TG090	B1133	2	0	0.5	2	-	-	-	-	-
TG091	B503	2	0	5	3	-	-	-	-	-
TG092	B515	2	0	0.5	2	-	-	-	-	-
TG093	B521	2	0	4.5	2	-	-	-	-	-
TG094	B523	6	0	5	3	-	-	-	-	-
TG095	B531	6	0	4.5	3	-	-	-	-	-
TG096	B537	2	0	0.5	1	-	-	-	-	-
TG097	B557	2	0	0	1	-	-	-	-	-
TG098	B559	2	0	1	2	-	-	-	-	-
TG099	B581	2	1	2.5	2	-	-	-	-	-
TG100	B587	6	0.5	1	1	-	-	-	-	-
TG101	B591	6	1	3	1	-	-	-	-	-
TG102	B615	2	0	4	5	-	-	-	-	-
TG103	B617	2	0	3	5	-	-	-	-	-
TG104	B627	6	0	4	4	-	-	-	-	-
TG105	B645	2	0	4.5	3	-	-	-	-	-
TG106	B653	6	1	0.5	1	-	-	-	-	-
TG107	B671	2	0	0	1	-	-	-	-	-
TG108	B685	2	0	2	1	-	-	-	-	-
TG109	B689	2	1	3	3	-	-	-	-	-
TG110	B695	2	0	4.5	3	-	-	-	-	-
TG111	B701	2	0	3.5	2	-	-	-	-	-
TG112	B703	2	0	2.5	3	-	-	-	-	-
TG113	B759	2	0	3	4	-	-	-	-	-
TG114	B769	2	0	1	2	-	-	-	-	-
TG115	B771	2	0	2	1	-	-	-	-	-
TG116	B779	6	0	0.5	2	-	-	-	-	-
TG117	B783	2	0	2.5	3	-	-	-	-	-
TG118	B797	6	0	2	3	-	-	-	-	-
TG119	BANDIT	6	0	3	3	3.93333	5	3.28571	-	-
TG120	Barley breeding line (no introgression)	2	0	1.5	-	1.53333	0.625	3.21429	2.22222	2.77778
TG121	Barley E	6	1	0	0	-	-	-	-	-
TG122	Barlis	2	0	1	3	-	-	-	-	-
TG123	Baronesse	2	0	0	0	-	-	-	-	-
TG124	Barque 73	2	0	0.5	4	-	-	-	-	-
TG125	Barsay	6	1	1	1	-	-	-	-	-
TG126	Baudin	2	0	4.5	4	-	-	-	-	-
TG127	Beecher	6	0	5	2	-	-	-	-	-
TG128	BENTON	6	0	2.5	-	4.4	5	4	-	-
TG129	Binalong	2	0	3.5	1	-	-	-	-	-
TG130	Birka	2	0	0	0	-	-	-	-	-
TG131	BLACKHULL	6	0.5	3.5	3.5	4.4	3.75	3.92857	-	-
TG132	BM9831-42	2	0	4	3	3.86667	4.375	2.85714	5	4.44444
TG133	BM9845-6	2	0	0	0	0.2	0	0.642857	0.555556	0
TG134	BM9856D-151	2	0	2.5	3.5	4.06667	4.375	2.85714	5	5
TG135	Boa Fe	2	0	0	1	-	-	-	-	-
TG136	BOLIVIA	6	0	2.5	2.5	1.4	2.5	1.5	3.33333	3.88889
TG137	Bolron; CI7123	2	0	1	1	-	-	-	-	-
TG138	Bowman/TR473//Ellice/TR451	2	0	0.5	-	3.6	4.375	2.21429	5	3.88889
TG139	BR 1	2	0	3.5	4	-	-	-	-	-
TG140	BR 2	2	0	1.5	1	-	-	-	-	-
TG141	BR2/GOB96DH//AZAF	2	0	1	-	1.6	3.75	2.21429	4.44444	2.77778
TG142	BRB2	6	0	3	3	-	-	-	-	-
TG143	BRB3	6	0	4.5	3	-	-	-	-	-
TG144	Brindabella	2	0	4	5	-	-	-	-	-
TG145	Buloke	2	0	0	0	-	-	-	-	-
TG146	Bunong	6	1	0	0	-	-	-	-	-
TG147	BVA-18	2	0	0	0	0.2	0	0.714286	0.944444	0
TG148	BVA-19	2	0	0	2.5	2.6	3.125	3.21429	-	-
TG149	BVA-22	2	0	0	1	3.66667	4.375	2.14286	5	3.33333
TG150	BVA-24	2	0	0	0.5	0.2	0	1.14286	0.944444	0.555556
TG151	BVA-25	2	0	0	0	0.533333	1.25	0.785714	3.72222	0
TG152	BVA-9	2	0	0	0	0.2	0	0.714286	0.555556	0
TG153	BVC-10	2	0	0	0	0.333333	0	1.42857	0.722222	1.11111
TG154	BVC-11	2	0	0	0	0.333333	0	0.714286	0.722222	0
TG155	BVC-13	2	0	0	0	0.2	0	0.785714	0.722222	0
TG156	BVC-14	2	0	0	0	0.2	0	1.5	1.5	0.555556
TG157	BVC-16	2	0	0	0	0.4	0	0.714286	0.555556	0
TG158	BVC-18	2	0	0	0	0.266667	0	0.714286	0.555556	0
TG159	BVC-19	2	0	0	0	0.2	0	0.714286	0.555556	0
TG160	BVC-20	2	0	0	0	0.266667	0	0.785714	0.722222	0
TG161	BVC-21	2	0	0	0	0.333333	0	0.714286	0.555556	0
TG162	BVC-22	2	0	0	0	0.2	0	2.57143	0.555556	0
TG163	BVC-25	2	0	0	0	0.266667	0	0.714286	0.722222	0
TG164	BVC-3	2	0	0	0	0.933333	1.25	0.642857	1.11111	0.555556
TG165	BVC-5	2	0	0	0	0.2	0	0.714286	1.11111	0
TG166	BVC-6	2	0	0	0	0.2	0	0.714286	1.11111	0
TG167	BVD-10	2	0	0	0.5	0.333333	0	0.714286	1.5	1.11111
TG168	BVD-11	2	0	0	0.5	0.866667	4.375	2.85714	-	4.44444
TG169	BVD-16	2	0	0	0	0.266667	0	0.642857	1.11111	0
TG170	BVD-17	2	0	0	0	0.266667	0	0.714286	0.555556	0
TG171	BVD-19	2	0	4.5	2	4.53333	5	3.92857	-	-
TG172	BVD-23	2	0	0	0	0.2	0	0.785714	0.555556	0
TG173	BVD-24	2	0	0	2.5	0.6	0.625	3.14286	5	1.66667
TG174	BVD-3	2	0	0	0	0.333333	0	0.785714	0.722222	0
TG175	BVD-5	2	0	0.5	1.5	3.26667	4.375	3.21429	2.77778	2.77778
TG176	BVD-6	2	0	2	2	3.73333	3.75	2.85714	2.77778	2.77778
TG177	BVDV-008	2	0	3.5	0.5	0.266667	1.25	2.14286	-	-
TG178	BYDV 2	6	0	2.5	2.5	1.2	1.25	2.5	3.33333	3.33333
TG179	BYDV 42	6	0	0	0	0.2	0	0.714286	1.11111	0.555556
TG180	Byng	6	0	4.5	4	-	-	-	-	-
TG181	C2-05-337-2	2	0	4.5	2.5	4.33333	5	3.57143	-	-
TG182	C94-A6-26	6	0	2	0	-	-	-	-	-
TG183	CAL 1311	2	0	3	1	2.93333	4.375	3.57143	4.44444	3.88889
TG184	Caminant	2	0	2	0.5	0.2	0.625	2.78571	4.44444	2.77778
TG185	Canada 110	2	0	3.5	4	-	-	-	-	-
TG186	CANADIAN LAKE SHORE	6	0	2.5	5	-	-	-	-	-
TG187	Cape	6	0	5	5	-	-	-	-	-
TG188	Capstan	2	0	4	2	-	-	-	-	-
TG189	Carmen	2	0	3.5	4	-	-	-	-	-
TG190	Carmen-B	2	0	3	0	-	-	-	-	-
TG191	Cecilia	2	0	0	0	0.2	0	0.714286	2.22222	0
TG192	Celechovicky Hanacky/Bavaria	2	0	0.5	-	0.666667	1.875	1.78571	4.44444	2.77778
TG193	Celinka	2	0	0	0	0.2	0	0.785714	0.555556	0
TG194	Cepada Capa	6	0	1	0	-	-	-	-	-
TG195	CEPADA CAPA	6	0	1.5	1	2.4	1.875	1.85714	2.77778	4.44444
TG196	Cevada de 2 ordens	2	0	2.5	2	-	-	-	-	-
TG197	cevada de 6 ordens	6	0	0	2	-	-	-	-	-
TG198	cevada Preta	6	0	4	4	-	-	-	-	-
TG199	Chariot	2	0	0	0	-	-	-	-	-
TG200	Chengchou 5	6	1	0	3	-	-	-	-	-
TG201	Cheri	2	0	1.5	3	-	-	-	-	-
TG202	CI 4922	2	0	5	3	-	-	-	-	-
TG203	CI-11458	2	0	1.5	0	-	-	-	-	-
TG204	CI-4196	2	0	2	3	-	-	-	-	-
TG205	CI4364	6	0	5	3	4.26667	5	4.28571	-	-
TG206	CI5791	2	0	4.5	4	4.73333	5	4.28571	-	-
TG207	CI5831	6	0	1	2.5	4.4	3.75	3.21429	-	-
TG208	CI8618	2	0.5	0.5	0.5	0.733333	0	1.42857	-	-
TG209	CI-8826	2	0	3	4	-	-	-	-	-
TG210	CI9214	2	0	3.5	2	-	-	-	-	-
TG211	CI9819	2	0	0	0.5	1.66667	1.25	-	1.11111	2.22222
TG212	CI-9825	2	0	0	0	-	-	-	-	-
TG213	Cixiyiyeqi	2	0.5	2.5	5	-	-	-	-	-
TG214	CLE 187	2	0	3	0.5	0.933333	0.625	2.85714	4.44444	3.88889
TG215	CLE 235	2	0	2	3	2.66667	3.75	2.57143	5	4.44444
TG216	Clipper	2	0	-	3	-	-	-	-	-
TG217	CMSWB77A-0115 1AP-1AP-1AP-0AP	6	1	4.5	3	3.26667	5	3.57143	-	-
TG218	Coast	6	0	5	5	-	-	-	-	-
TG219	Corvette	2	0	3	3	-	-	-	-	-
TG220	CPI-1128448	2	0	0	1	-	-	-	-	-
TG221	CxHKSL	6	1	3	4	-	-	-	-	-
TG222	Cygnet	2	0	1	5	-	-	-	-	-
TG223	Dabat 5	2	0	0	0	-	-	-	-	-
TG224	Dampier	2	0	4	3	-	-	-	-	-
TG225	Danuta	2	0	0	0	0.333333	0	0.785714	0.555556	0
TG226	Dayton	6	1	4	2	0.533333	3.125	2.85714	4.44444	3.88889
TG227	DEDER-2	6	1	0	1	-	-	-	-	-
TG228	Dictator	6	0	3.5	3	-	-	-	-	-
TG229	Digger	2	0	0.5	0	-	-	-	-	-
TG230	Doda	6	0	3.5	5	-	-	-	-	-
TG231	Dongyang Sanyuehuang	6	1	0	1	-	-	-	-	-
TG232	Doolup	2	0	5	5	-	-	-	-	-
TG233	Doyen	2	0	0	0	0.2	0	1.78571	1.5	2.22222
TG234	Draught	2	0	0	0	0.2	0	1.07143	0.555556	0.555556
TG235	E. Quebracho//E. Jacaranda/Piccolo	2	0	3.5	-	2.4	3.75	2.85714	2.77778	3.88889
TG236	Edda II	2	0	4	2	-	-	-	-	-
TG237	Ellinor	2	0	0	1.5	0.2	0	0.714286	0.944444	0
TG238	EMPRESS	2	0	1.5	0	0.2	0	2.57143	0.722222	1.66667
TG239	ER/APM	2	0	2	3	-	-	-	-	-
TG240	Ethiopia 107	6	0	2.5	2	-	-	-	-	-
TG241	ETHIOPIA 530	2	0	1.5	-	1.33333	1.875	3.21429	5	2.22222
TG242	ETHIOPIA 602	6	0	4.5	3.5	3.6	3.75	4.28571	-	-
TG243	ETHIOPIA 700	6	0	5	-	3.86667	3.125	3.92857	4.44444	5
TG244	ETHIOPIA 712	2	0	5	2.5	3.86667	3.75	3.21429	-	-
TG245	Etu	6	0	5	3	-	-	-	-	-
TG246	Fischers Wirchenblatter 2	2	0	4.5	5	-	-	-	-	-
TG247	Fitzgerald	2	0	4.5	4	-	-	-	-	-
TG248	Flagship	2	0	4	3	-	-	-	-	-
TG249	Fleet	2	0	1.5	4	-	-	-	-	-
TG250	FM404	2	0	4	5	-	-	-	-	-
TG251	Forrest	2	0	5	5	-	-	-	-	-
TG252	Fractal	2	0	0	0	0.2	0	0.642857	0.555556	0
TG253	Franklin	2	0	0	2	-	-	-	-	-
TG254	Frederickson	2	0	2	2	-	-	-	-	-
TG255	Fukui Shiromugi	6	1	0	1	-	-	-	-	-
TG256	Fumai 8	2	0	0	0	-	-	-	-	-
TG257	Gairdner	2	0	3.5	5	-	-	-	-	-
TG258	Gebeina	2	0	4	5	-	-	-	-	-
TG259	Germany-11	2	0	3.5	2	-	-	-	-	-
TG260	Gilbert	2	0	0.5	2	-	-	-	-	-
TG261	GOB/HUMAI10/3/MPYT169.1Y/LAUREL//OLMO/4/CANELA	2	0	3.5	-	2	0.625	3.28571	4.44444	4.44444
TG262	Gobermadora	2	0	3	2	-	-	-	-	-
TG263	Golden Promise	6	0	3.5	3	4.53333	4.375	3.57143	4.05556	4.44444
TG264	Grimmett	2	0	4	3	-	-	-	-	-
TG265	GUS	6	0	4.5	4	-	-	-	-	-
TG266	H94034003	2	0	0	0	1.6	1.875	0.714286	1.66667	1.66667
TG267	H94061120	2	0	0	1.5	2.66667	5	3.21429	-	-
TG268	H94084001	2	0	2.5	4	3.53333	5	3.92857	-	-
TG269	H95011020	2	0	1.5	-	4.66667	5	4.64286	-	-
TG270	H95011024	2	0	3.5	3	4.33333	5	4.71429	5	5
TG271	Haemi Dongbori 1	6	1	0.5	1	-	-	-	-	-
TG272	Hagane Mugi	6	0	1.5	1	-	-	-	-	-
TG273	Haian Damai	2	0	5	4	-	-	-	-	-
TG274	Haian Sanyuehuang	2	0	2	2	-	-	-	-	-
TG275	Hamelin	2	0	4.5	3	-	-	-	-	-
TG276	Hanhadaka 2	6	1	0	5	-	-	-	-	-
TG277	Hanna/Kargyn	2	0	3.5	-	2.33333	4.375	2.57143	4.44444	4.44444
TG278	Harbin-2-Row	2	0	4.5	5	-	-	-	-	-
TG279	Harington	2	0	2.5	1	-	-	-	-	-
TG280	Harumaki-Rokkokumugi	6	0	4	4	-	-	-	-	-
TG281	HB10313	2	0	4	3	3.26667	3.75	3.78571	5	4.44444
TG282	HB10314	2	0	1	2	4.2	5	4.92857	5	5
TG283	HB10315	2	0	2	0.5	2	3.125	-	5	3.88889
TG284	HB398	2	0	3	2.5	4.06667	3.125	2.07143	5	3.88889
TG285	Herta	2	0	2	0	-	-	-	-	-
TG286	Hindmarsh	2	0	4	1	-	-	-	-	-
TG287	Honen	6	1	3	4	-	-	-	-	-
TG288	HOR 12516	2	0	2.5	0	-	-	-	-	-
TG289	HOR 12517	6	0	4.5	4	-	-	-	-	-
TG290	HOR 12522	2	0	4	5	-	-	-	-	-
TG291	HOR 12779	2	0	1	1	-	-	-	-	-
TG292	HOR 12820	2	0	0	0	-	-	-	-	-
TG293	HOR 13437	6	0	0.5	0	-	-	-	-	-
TG294	HOR 13446	6	0	4.5	5	-	-	-	-	-
TG295	HOR 13447	6	0	4	0	-	-	-	-	-
TG296	HOR 13461(wheat)	6	0	5	5	-	-	-	-	-
TG297	HOR 1448	6	0	4	2	-	-	-	-	-
TG298	HOR 1590	6	0	0	0	-	-	-	-	-
TG299	HOR 1657	6	0	4.5	3.5	4.33333	5	3.64286	3.88889	3.88889
TG300	HOR 2410	6	0	4	0	-	-	-	-	-
TG301	Hor 3488	6	1	2.5	2	-	-	-	-	-
TG302	HOR 3870	2	0	3.5	4	-	-	-	-	-
TG303	HOR 3877	2	0	1	4	-	-	-	-	-
TG304	HOR 4023	6	0	5	3	-	-	-	-	-
TG305	HOR 4050	6	1	3.5	3	-	-	-	-	-
TG306	HOR 4052	6	1	4.5	5	-	-	-	-	-
TG307	HOR 4055	6	1	0.5	0	-	-	-	-	-
TG308	HOR 7327	6	0	5	5	-	-	-	-	-
TG309	HOR 8842	2	0	2	1	-	-	-	-	-
TG310	HOR 8846	6	1	4	2	-	-	-	-	-
TG311	HOR 8847	6	1	4	3	-	-	-	-	-
TG312	HOR 8848	6	1	3	3	-	-	-	-	-
TG313	HOR 8849	6	0.5	3.5	4	-	-	-	-	-
TG314	HOR 8850	2	0	4	4	-	-	-	-	-
TG315	HOR 8851	6	1	4.5	5	-	-	-	-	-
TG316	HOR 8852	6	1	4	5	-	-	-	-	-
TG317	Horni-Peseky-2	2	0	0	1	-	-	-	-	-
TG318	hu 01-2946	2	0	3	2	-	-	-	-	-
TG319	Hu93-043	2	0	0	5	-	-	-	-	-
TG320	Hua 30	2	0	0.5	1	-	-	-	-	-
TG321	Huian Sanyuehuang	6	0	2.5	1	-	-	-	-	-
TG322	Humai 10	2	0	1	1	-	-	-	-	-
TG323	Humai 4	2	0	4.5	3	-	-	-	-	-
TG324	Humai 4 -1	2	0	3.5	2	-	-	-	-	-
TG325	ICB82-0690-0AP	2	0	0.5	1	2.26667	1.875	2.14286	1.66667	1.66667
TG326	Ida	2	0	0	0	-	-	-	-	-
TG327	IG 112449	6	1	2	1	1.6	2.5	1.71429	3.88889	3.33333
TG328	IG 112450	6	1	1	1	0.333333	1.25	1.5	3.88889	3.33333
TG329	IG 112490	6	1	2	3	1.33333	3.75	2.85714	3.88889	4.44444
TG330	IG 112491	6	1	2.5	3	2.86667	5	4	-	-
TG331	IG 112492	6	0	3	4	2.73333	4.375	4.64286	3.88889	5
TG332	IG 112497	6	1	2	1.5	0.733333	2.5	1.42857	3.88889	2.77778
TG333	IG 120489	6	0	3.5	4	3.26667	3.125	3.21429	5	4.44444
TG334	IG 35565	6	0	2.5	0.5	0.733333	1.25	1.42857	2.22222	2.22222
TG335	IG 36062	6	0	0.5	2	0.6	1.875	1.07143	2.22222	1.11111
TG336	IG 36063	2	0	4	3.5	3.06667	5	5	-	-
TG337	IGV 3-2027 (Ingrid)	2	0	3	1	-	-	-	-	-
TG338	IGV 3-301 (Hudson)	2	0	3.5	1	-	-	-	-	-
TG339	IGV 3-302 (Modoc)	2	0	3	1	-	-	-	-	-
TG340	IGV 3-303 (WW*Glabron)	2	0	2.5	2	-	-	-	-	-
TG341	IGV 3-305 (Turk)	2	0	2.5	5	-	-	-	-	-
TG342	IGV 3-306 (Brier)	2	0	1.5	1	-	-	-	-	-
TG343	IGV 3-309 (Abyssinian)	2	0	2	2	-	-	-	-	-
TG344	IGV 3-313 (Atlas 46)	6	0	5	4	-	-	-	-	-
TG345	IGV 3-322 (Hispont RH)	2	0	3	1	-	-	-	-	-
TG346	Imperial	2	0	3	4	-	-	-	-	-
TG347	India Aisheng	6	1	-	-	-	-	-	-	-
TG348	Irene	2	0	0	0	0.2	0	0.714286	1.11111	0
TG349	J03019002	2	0	0	2.5	4.6	5	4.71429	-	-
TG350	J03019003	2	0	2.5	0	0.333333	2.5	2.71429	4.22222	3.33333
TG351	J03024001	2	0	0	0	1.26667	2.5	4	5	2.77778
TG352	J99047001	2	0	0.5	1	0.4	0	2.14286	5	2.22222
TG353	J99049001	2	0	0.5	0.5	4.33333	3.125	4.85714	5	5
TG354	J99056005	2	0	2.5	0.5	0.533333	0	3	2.77778	2.77778
TG355	Jingpi 198	6	0	0	1	-	-	-	-	-
TG356	Jingpi A331-5	2	0	1	1	-	-	-	-	-
TG357	Jingpi C627-6	6	0	3.5	3	-	-	-	-	-
TG358	Jochiweon Dongbori 1	6	0	2.5	3.5	-	-	-	-	-
TG359	JSELM	2	0	1	2	-	-	-	-	-
TG360	K-8755	2	0	1.5	5	-	-	-	-	-
TG361	KA-4A	2	0	2.5	2	-	-	-	-	-
TG362	KA-4B	2	0	4.5	3	-	-	-	-	-
TG363	KAJSA	6	0	0	0	-	-	-	-	-
TG364	Kamadas 1	6	0	0	2	-	-	-	-	-
TG365	Kaputar	2	0	0	0	-	-	-	-	-
TG366	Karin	2	0	2.5	1	-	-	-	-	-
TG367	Karri	2	0	2.5	2	-	-	-	-	-
TG368	keel	2	0	3.5	3.5	-	-	-	-	-
TG369	Keka	6	1	4	4	-	-	-	-	-
TG370	Kikai Hadaka	6	1	0	1	-	-	-	-	-
TG371	Kinai 8	6	0	2	3	-	-	-	-	-
TG372	Kino Nijo 7	2	0	0	0	-	-	-	-	-
TG373	KINU NIJO 6	2	0	2	3	-	-	-	-	-
TG374	Kinuyutaka	2	0	1.5	2	-	-	-	-	-
TG375	Kirin Choku 1	2	0	4	4	-	-	-	-	-
TG376	Klages	2	0	3	3	-	-	-	-	-
TG377	Klimek	6	0	2	0	-	-	-	-	-
TG378	KOA	2	0	2.5	3	-	-	-	-	-
TG379	Kombainiesis	2	0	1	4	-	-	-	-	-
TG380	KVL 20	6	0	4.5	3	-	-	-	-	-
TG381	KVL 27	6	0	4	3	-	-	-	-	-
TG382	KVL 29	6	0	4	5	-	-	-	-	-
TG383	Kyoto Nakate	2	0	2.5	3	-	-	-	-	-
TG384	Lamba	2	0	0	0	0.266667	0	2.21429	3.33333	3.88889
TG385	Landlord	2	0	0	0	0.2	0	1.07143	0.555556	0.555556
TG386	Lang/Carmen-B	2	0	1	0	-	-	-	-	-
TG387	LEWIS	2	0	2.5	3	2.86667	3.75	2.85714	5	3.33333
TG388	Linus	2	0	0	0	0.2	0.625	0.642857	2.22222	0
TG389	Lixi 143	2	0	5	2	-	-	-	-	-
TG390	Lixin 1	6	1	3.5	4	-	-	-	-	-
TG391	LP/GOB91DH/3/Arupo/K8755//Mora	2	0	4	-	2.6	4.375	4.64286	4.44444	4.44444
TG392	M94060003	6	0	2.5	-	4	3.75	2.92857	3.88889	5
TG393	M94257001	6	0	2	2.5	3.26667	3.125	2.85714	4.44444	5
TG394	Macquarie	2	0	4	5	-	-	-	-	-
TG395	MANCHURIAN	6	0	0.5	0	-	-	-	-	-
TG396	MAR-82-E1138	6	0	2.5	3	-	-	-	-	-
TG397	Maritime	2	0	4.5	2	-	-	-	-	-
TG398	Meladongri	6	0	2	3	-	-	-	-	-
TG399	Meltan	2	0	0	0.5	0.2	0	0.714286	2.94444	0
TG400	Mentor	2	0	0	0	0.2	0	0.714286	0.722222	0
TG401	Mian 684	6	0	1.5	0	-	-	-	-	-
TG402	MILYANG 53	6	1	0	0	-	-	-	-	-
TG403	MN599	2	0	2	3	-	-	-	-	-
TG404	Mobek	2	0	0	1	-	-	-	-	-
TG405	Morex	6	0	3.5	4	-	-	-	-	-
TG406	MSS 87	6	0	5	4	2.93333	4.375	4.64286	5	5
TG407	MSS 88	6	0	4.5	4	3.4	5	4.28571	-	-
TG408	MSS 99	2	0	2.5	0	0.733333	0	2.5	2.77778	2.22222
TG409	Mundah	2	0	3	0	-	-	-	-	-
TG410	Murasaki Mochi	6	0	0	0	-	-	-	-	-
TG411	Nagrad	2	0	1.5	2	-	-	-	-	-
TG412	Namji Milyang native	6	0	1	4	-	-	-	-	-
TG413	NCL11-99-26	2	0	5	3	4.66667	5	3.5	-	-
TG414	NE 851808 (winter)	6	0	0	1	-	-	-	-	-
TG415	Nishirochikara	2	0	0	0	-	-	-	-	-
TG416	Noire Maroc	2	0	3	1	-	-	-	-	-
TG417	Nord	6	0	5	4	-	-	-	-	-
TG418	Numar	6	0	5	5	-	-	-	-	-
TG419	O'Connor	2	0	5	4	-	-	-	-	-
TG420	Omugi Shin 1	6	1	2	3	-	-	-	-	-
TG421	Onslow	2	0	5	4	-	-	-	-	-
TG422	Optic	2	0	3	1	-	-	-	-	-
TG423	Oram 257-1	2	0	3.5	2	-	-	-	-	-
TG424	Oram 257-3	2	0	3.5	3	-	-	-	-	-
TG425	Oram 258-2	2	0	2.5	4	-	-	-	-	-
TG426	Oram 258-3	2	0	2	3	-	-	-	-	-
TG428	ORGE 077	6	0	4.5	3.5	3.66667	5	3.92857	5	3.33333
TG430	Osiris	6	0	2.5	2	-	-	-	-	-
TG431	P6653	2	0	3	3	-	-	-	-	-
TG432	Pamina	6	0	0	0	-	-	-	-	-
TG433	Patty	2	0	1	0	-	-	-	-	-
TG434	Penelope	2	0	0	0	0.533333	0	0.714286	0.722222	0
TG435	Planet	2	0	0	0	-	-	-	-	-
TG436	Poco	6	0	5	1	-	-	-	-	-
TG437	Pompadour	2	0	0.5	1	-	-	-	-	-
TG438	Pongo	2	0	0	0	0.2	0	0.714286	2.22222	0
TG439	Portuguese landrace	2	0	0	0	0.333333	1.25	0.714286	1.83333	1.66667
TG440	Potter	2	0	0	0.5	0.533333	0	0.642857	0.555556	0
TG441	Prior	2	0	4.5	3	-	-	-	-	-
TG442	Prosa	2	0	0	0	-	-	-	-	-
TG443	Psaknon/2*Dampier//Triumph/3/Clipper/4/WA4612	2	0	0.5	-	2.33333	2.5	1.14286	2.22222	2.22222
TG444	Punto	2	0	0	0	0.2	0	0.714286	2.38889	1.11111
TG445	QUINN	6	0	5	4	2.53333	5	4.28571	-	-
TG446	Ragtime	2	0	0	0	0.266667	0	0.714286	0.555556	0
TG447	Reggae	2	0	0	1	0.866667	0	1.07143	0.555556	0
TG448	REKA 1	6	0	4	5	4.86667	5	4.64286	-	-
TG449	RGZLL	6	1	0	2	-	-	-	-	-
TG450	Ricardo	6	0	0	0	-	-	-	-	-
TG451	Riff	2	0	0	0	0.2	0	0.785714	0.555556	0
TG452	Rifle	2	1	0	4	0.333333	0	1	-	-
TG453	Rika*(Balder*(Binder*Opal))	2	0	2	-	1.33333	3.125	2.85714	4.44444	3.33333
TG454	RIPA	6	0	5	4	-	-	-	-	-
TG455	ROKUJO	6	0	2	1	-	-	-	-	-
TG456	Rosa	6	1	4	3	0.933333	2.5	1.42857	-	-
TG457	Russia	2	0	5	4	-	-	-	-	-
TG458	Russia 24	2	0	0	1	-	-	-	-	-
TG459	Russia 39788	2	0	1.5	2	-	-	-	-	-
TG460	Russia 6	2	0	1.5	4	-	-	-	-	-
TG461	Russia 68	2	1	0	1	-	-	-	-	-
TG462	Russia 7	2	0	3	2	-	-	-	-	-
TG463	Russian 12	2	0	4	3	-	-	-	-	-
TG464	Russian 74	6	0	4	2	-	-	-	-	-
TG465	Russian 81	6	0	4.5	2	-	-	-	-	-
TG466	Russian 82	2	0	4.5	3	-	-	-	-	-
TG467	S-047	6	0	1.5	5	3.93333	4.375	3.85714	4.44444	4.44444
TG468	S252/Sunong 37	2	0	0.5	1	-	-	-	-	-
TG469	Sahara	2	0	4	5	-	-	-	-	-
TG470	NP14-1	2	0	0	0	0.2	0	0.785714	0.555556	0
TG471	Satsuki Nijo	2	0	4.5	2	-	-	-	-	-
TG472	Sazanshu	6	0	2.5	4	-	-	-	-	-
TG473	SB03180	2	0	4	5	4.6	5	3.57143	-	-
TG474	SB03702	2	0	4.5	5	4.2	3.125	3.21429	5	3.88889
TG475	SB070206	2	0	5	5	4	5	3.92857	-	-
TG476	SB071738	2	0	1.5	2	0.333333	0.625	2.5	3.88889	3.88889
TG477	Schooner	2	0	4	1	-	-	-	-	-
TG478	Selection from land race	2	0	5	-	2	3.75	2.92857	4.44444	3.88889
TG479	SH040468	6	0	5	4	4.86667	5	3.85714	-	-
TG480	Shanghai 1	6	1	1	1	-	-	-	-	-
TG481	Shanghai 7	6	0.5	-	1	-	-	-	-	-
TG482	Shangyuwusong	6	0.5	-	0	-	-	-	-	-
TG483	SHEBA	6	0	2.5	4	2.53333	3.75	3.57143	2.77778	5
TG484	Shiga Hozoroi 1	6	0	3	4	-	-	-	-	-
TG485	Shirochinko	6	0	2.5	2	-	-	-	-	-
TG486	Shrinriki mugi	6	0	2.5	2	-	-	-	-	-
TG487	silengdamai	6	1	1.5	3	-	-	-	-	-
TG488	Skiff	2	0	2.5	3	-	-	-	-	-
TG489	SL39/90-14	2	0	0	0	0.533333	0	0.714286	0.555556	0
TG490	SL44/92C-27	2	0	0	0	0.533333	0	0.714286	0.555556	0
TG491	SLB 39-10	2	1	0	2.5	0.666667	1.25	1.42857	1.5	2.77778
TG492	SLB 45-40	2	0.5	3.5	1.5	3.53333	5	4.42857	-	-
TG493	SLB 6-35	2	1	3.5	1.5	3.2	3.125	3.28571	5	5
TG494	Sloop	2	0	1.5	2	-	-	-	-	-
TG495	SM01645	2	0	3.5	3	4	5	3.5	5	3.88889
TG496	SM05432	2	0	2	1	4	4.375	4	5	5
TG497	SM05532s	2	0	0	0	0.2	0	0.714286	0.944444	0
TG498	SM070224	2	0	3.5	1.5	3.93333	5	-	5	3.88889
TG499	SM070250 <2R>	2	0	1.5	1.5	4.06667	5	3.21429	-	-
TG500	SM070645	2	0	1.5	0	4.4	5	4.35714	-	-
TG501	SM070995	2	0	1.5	3	4.26667	4.375	3.57143	5	5
TG502	SM081406	6	0	3.5	3	4.4	5	3.57143	-	-
TG503	SM081413	6	0.5	3.5	4	4.53333	5	4.64286	-	-
TG504	SM081436	6	0	4.5	1.5	4.53333	5	4.35714	-	-
TG505	SM081544	6	0	4.5	4	4.53333	5	-	-	4.44444
TG506	SN22	2	0	5	2	-	-	-	-	-
TG507	Spanish landrace 309d	6	0	4	-	2.93333	4.375	3.57143	4.44444	5
TG508	Spanish landrace 316	6	1	3	0	-	-	-	-	-
TG509	Spanish landrace 333	6	0.5	4	3	4	4.375	3.92857	5	4.44444
TG510	Spanish landrace 336d	6	1	3.5	1	3.73333	4.375	2.57143	4.44444	4.44444
TG511	Spanish landrace 338c	6	0.5	1.5	0	1	2.5	1.42857	3.88889	3.33333
TG512	Spanish landrace 349	6	0.5	3.5	4	-	-	-	-	-
TG513	Spanish landrace 349b	6	1	4	3	-	-	-	-	-
TG514	Spanish landrace 352	2	0	4.5	3	-	-	-	-	-
TG516	SR439	6	0	3.5	4	4.6	5	3.92857	-	-
TG517	SR440	6	0	4.5	4	4.4	5	3.92857	-	-
TG518	SR441	6	0	4.5	4	4.6	5	4.64286	-	-
TG519	SR442	6	0	4.5	4	4.73333	5	3.92857	-	-
TG520	SR443	6	0	4.5	4	4.86667	5	3.64286	-	-
TG521	SR444	6	0	4	4	4.6	5	4.57143	-	-
TG522	Stars-9577B	6	0	1	0.5	1.26667	1.25	1.07143	-	-
TG523	Stellar-ND	6	0	4.5	4	4.6	5	4.57143	-	-
TG524	STEUDELLI	2	0	2.5	3.5	4.53333	5	3.5	-	-
TG525	Stirling	2	0	5	2	-	-	-	-	-
TG526	Su B9601	2	0	5	1	-	-	-	-	-
TG527	SUF0202	2	0	4	0	-	-	-	-	-
TG528	Sunong 0137	2	0	5	1	-	-	-	-	-
TG529	Sunong 133-2	2	0	4	3	-	-	-	-	-
TG530	Sunong22/Suyinmai 2	2	0	5	3	-	-	-	-	-
TG531	Suyin 27	2	0	4	1	-	-	-	-	-
TG532	Svanhals	2	0	2	3	-	-	-	-	-
TG533	Svanhals 23	2	0	3	1	-	-	-	-	-
TG534	Svansota	2	0	3.5	3	-	-	-	-	-
TG535	SYR01	2	0	1.5	3	-	-	-	-	-
TG536	Tallon	2	0	0	0	-	-	-	-	-
TG537	TAM402762	2	1	0	1	-	-	-	-	-
TG538	TAM407227	2	0.5	3	3	-	-	-	-	-
TG539	Tankard	6	0	4.5	3	-	-	-	-	-
TG540	Tantangara	2	0	5	2	-	-	-	-	-
TG541	Tayeh 9	6	1	0	3	-	-	-	-	-
TG543	Thonje 13	6	0	3	4	-	-	-	-	-
TG544	TIFANG	6	0	4	3	-	-	-	-	-
TG545	Tilga	2	0	0	0	-	-	-	-	-
TG546	Toddy	2	0	0	0	0.2	0	0.714286	0.555556	0
TG547	Tofta	2	0	0	0	0.2	0	0.785714	3.33333	0
TG548	TR06106	2	0.5	0	1	4	4.375	4.28571	5	5
TG549	TR06108	2	0	2.5	2.5	4.4	5	3.92857	-	-
TG550	TR06296	2	0	4	3.5	4	5	4.21429	-	-
TG551	TR06390	2	0	1	0	1.2	0.625	3.57143	4.44444	5
TG552	TR10123	2	0	2	2	3.86667	5	3.28571	-	-
TG553	TR10124	2	0	2.5	2	4	4.375	3.64286	5	4.44444
TG554	TR10125	2	0	3.5	4	3.66667	5	4.57143	-	-
TG555	TR10300	2	0	1	0.5	0.4	2.5	0.642857	2.22222	1.66667
TG556	TR10301	2	0	3	2.5	4.53333	3.75	2.5	5	3.88889
TG557	TR251	2	0	2.5	0	-	-	-	-	-
TG558	TR49	2	0	1.5	2.5	0.533333	2.5	3.64286	5	2.77778
TG559	Troon	2	0	0	0	0.2	0	0.714286	1.27778	1.11111
TG560	Tx9425	2	0	4	2	-	-	-	-	-
TG561	Unicorn	2	0	5	5	-	-	-	-	-
TG562	Urambie	2	1	2.5	1	-	-	-	-	-
TG563	USA 8330-1679	6	0	3	3	1.53333	3.125	2.14286	3.88889	2.22222
TG564	UVA 21	2	0	0.5	2	0.733333	0.625	1.85714	2.22222	3.88889
TG565	Vada	2	0	2	1	-	-	-	-	-
TG566	Valetta**	2	0	0	0	0.6	0	1.42857	4.44444	2.22222
TG567	Vanessa	2	1	0	0	0.533333	0.625	0.714286	0.722222	0
TG568	VB9104/Dash//2*Baudin	2	0	2.5	-	1.73333	2.5	3.92857	5	3.88889
TG569	Vertess	2	0	0	0	-	-	-	-	-
TG570	Viamingh(06 NH M4)	2	0	4.5	4	-	-	-	-	-
TG571	Viskosa	2	0	0	0	0.2	0	0.714286	0.555556	0
TG572	W2	6	0	2	1	-	-	-	-	-
TG573	WA 12907	2	0	4.5	2	-	-	-	-	-
TG574	WA10347’Ingrid’ *7/’Englawnless	2	0	2.5	3	2.86667	4.375	2.21429	5	3.88889
TG575	WA10997	2	0	1	1	4.06667	3.75	1.07143	2.22222	2.22222
TG576	WA11087	2	0	1.5	2.5	3.2	3.125	2.21429	2.22222	4.44444
TG577	WA11277	2	0	1.5	2.5	3.93333	3.75	3.5	4.44444	4.44444
TG578	Waveney	2	0	4.5	2	-	-	-	-	-
TG579	WB229	2	0	2.5	1	-	-	-	-	-
TG580	WB-NE-1	2	0	0	-	-	-	-	-	-
TG581	WB-NE-2	2	0	0	-	-	-	-	-	-
TG582	WB-NE-3	2	1	0	-	-	-	-	-	-
TG583	WB-NE-4	2	0	0	-	-	-	-	-	-
TG584	WB-NE-5	2	0	0	5	-	-	-	-	-
TG585	Welam	2	0	0	0	0.2	0	0.714286	2.77778	1.11111
TG586	WIEBE GA 116-5	6	0	3	3	2.93333	5	4.28571	-	-
TG587	WIEBE GA 148-3	6	0	3	3	3.93333	3.125	3.21429	4.44444	5
TG588	WIEBE GA 83-7	6	0	2	2.5	2.2	3.125	3.28571	3.88889	3.33333
TG589	X112	2	0	0	0	-	-	-	-	-
TG590	X112	2	0	2	0	-	-	-	-	-
TG591	X117	2	0	3	2	-	-	-	-	-
TG592	X118	6	0	4.5	2	-	-	-	-	-
TG593	X120	2	0	2.5	1	-	-	-	-	-
TG594	X123	2	0	0.5	0	-	-	-	-	-
TG595	X13	6	0	0.5	0	-	-	-	-	-
TG596	X133	2	0	2.5	0	-	-	-	-	-
TG597	X151	6	0	0.5	1	-	-	-	-	-
TG598	X153	2	0	3.5	2	-	-	-	-	-
TG599	X160	2	0	4.5	1	-	-	-	-	-
TG600	X160-Black	2	0	5	2	-	-	-	-	-
TG601	X161	2	0	0.5	3	-	-	-	-	-
TG602	X165	2	0	0	0	-	-	-	-	-
TG603	X192	2	0	1.5	0	-	-	-	-	-
TG604	X26	2	0	3.5	3	-	-	-	-	-
TG605	X30	2	0	3.5	2	-	-	-	-	-
TG606	X40	2	0	3	3	-	-	-	-	-
TG607	X45	2	0	1	0	-	-	-	-	-
TG608	X51	2	0	1.5	0	-	-	-	-	-
TG609	X61	6	0	2	1	-	-	-	-	-
TG610	X76	2	0	5	1	-	-	-	-	-
TG611	X97	2	0	5	2	-	-	-	-	-
TG612	Xiaojiang	2	0	1	0	-	-	-	-	-
TG613	XVB17	2	0	4.5	2.5	4.33333	5	3.21429	5	4.44444
TG614	XVB19	2	0	0	0.5	1.86667	2.5	0.714286	2.05556	1.11111
TG615	XVD21	2	0	2	-	0.666667	0	2.78571	4.44444	3.88889
TG616	XVE7	2	0	0	1.5	0.4	1.875	1.42857	2.05556	1.11111
TG617	XVF11	2	0	0.5	-	2.4	3.75	2.57143	2.77778	3.33333
TG618	XVF27	2	0	0	0.5	0.266667	1.25	0.714286	2.22222	0.555556
TG619	XVH11	2	0	0	0.5	0.666667	0.625	0.785714	1.11111	0
TG620	XVH6	2	0	0	0	0.533333	0.625	0.785714	1.11111	1.11111
TG621	XVH8	2	0	0	0	1.26667	0.625	0.714286	1.66667	0.555556
TG622	XVH9	2	0	0	-	0.533333	0	1.07143	0.722222	1.11111
TG623	XZ115	2	0	1.5	0	-	-	-	-	-
TG624	XZ-12	2	0	-	-	-	-	-	-	-
TG625	XZ-15	2	0	3.5	4	-	-	-	-	-
TG626	XZ-2	2	0	3	3	-	-	-	-	-
TG627	XZ-22	2	0	3	4	-	-	-	-	-
TG628	XZ-44	2	0	4	0	-	-	-	-	-
TG629	Yagan	2	0	3	2	-	-	-	-	-
TG630	Yambla	2	0	3	2	-	-	-	-	-
TG631	Yan 91048	2	0	1	1	-	-	-	-	-
TG632	Yan 91-269	2	0	1	4	-	-	-	-	-
TG633	Yan 95168	2	0	2.5	1	-	-	-	-	-
TG634	Yan 95221	2	0	3.5	3	-	-	-	-	-
TG635	Yan 96001	2	0	1	1	-	-	-	-	-
TG636	Yan 96116	2	0	1.5	1	-	-	-	-	-
TG637	Yan 96219	6	0	0	0	-	-	-	-	-
TG638	Yan89110	2	0	2.5	2	-	-	-	-	-
TG639	YAN90260	2	0	0.5	4	-	-	-	-	-
TG640	Yangnong 9001	2	0	3.5	2	-	-	-	-	-
TG641	Yangpi 1	2	0	5	3	-	-	-	-	-
TG642	Yangsimai 3	2	0	4.5	1	-	-	-	-	-
TG643	Yangyin 02	2	1	1	0	-	-	-	-	-
TG644	YERONG	6	0	4	3.5	-	-	-	-	-
TG645	YF374	2	0	0.5	0	-	-	-	-	-
TG646	YHZWB	2	0	2	1	-	-	-	-	-
TG647	Yipingsilengdamai	6	0.5	2.5	1	-	-	-	-	-
TG648	YIWU ERLENG	2	0	5	1	-	-	-	-	-
TG649	YNP2	2	0	3.5	2	-	-	-	-	-
TG650	YPSLDM	6	1	0.5	1	-	-	-	-	-
TG651	YRJAR	6	0	5	4	-	-	-	-	-
TG652	YSM1	6	0	2	1.5	-	-	-	-	-
TG653	YSM3	2	0	4	3	-	-	-	-	-
TG654	YU0201	2	0	3	2	-	-	-	-	-
TG655	YU6472	2	0	1	3	-	-	-	-	-
TG656	YUGS	2	0	2.5	2	-	-	-	-	-
TG657	YWHKSL	6	1	0	1	-	-	-	-	-
TG658	YYXT	2	0	0.5	2.5	-	-	-	-	-
TG659	YZU00-0319	2	0	4	3	-	-	-	-	-
TG660	Z023Q020R	2	0.5	0	0	0.533333	0	0.714286	0.555556	1.11111
TG661	Z090M016M	2	0	0	0	0.333333	0.625	0.785714	-	0
TG662	ZDM3485	6	0	4	1	-	-	-	-	-
TG663	ZDM477	2	0	5	1	-	-	-	-	-
TG664	Zhe 99-21	2	0	2	2	-	-	-	-	-
TG665	Zhe97-11	2	0	1.5	1	-	-	-	-	-
TG666	zheda 96-6	2	0	2	1	-	-	-	-	-
TG667	Zhenongda 3	2	0	1	1	-	-	-	-	-
TG668	zhenongda 85-17	2	0	3.5	1	-	-	-	-	-
TG669	Zhepi 1	2	0	3	2	-	-	-	-	-
TG670	Zhepi 1-1	2	0	3.5	3	-	-	-	-	-
TG672	Zhepi 3	2	0	3.5	2	-	-	-	-	-
TG673	Zhepi 4	2	0	2	1	-	-	-	-	-
TG674	Zhoumai 2	2	0	2	2	-	-	-	-	-
TG675	Zhoumai 6	2	0	2	1	-	-	-	-	-
TG676	Zhoungdamei	6	1	4.5	3	-	-	-	-	-
TG677	Zhu 4	6	0	5	3	-	-	-	-	-
TG678	ZU 9	2	0	2	2	-	-	-	-	-
TG679	ZUG06-189	2	0	1	1	-	-	-	-	-
TG680	ZUG06-197	2	0	1.5	1	-	-	-	-	-
TG681	ZUG06-199	2	0	1.5	1	-	-	-	-	-
TG682	ZUG159	2	0	4	5	-	-	-	-	-
TG683	ZUG161	2	0	5	2	-	-	-	-	-
TG684	ZUG165	2	0	4	4	-	-	-	-	-
TG685	ZUG167	2	0	3	5	-	-	-	-	-
TG686	ZUG25	2	0	5	3	-	-	-	-	-
TG687	ZUG29	2	0	1.5	0	-	-	-	-	-
TG688	ZUG293	6	0	3	3	-	-	-	-	-
TG689	ZUG31	2	0	0	0	-	-	-	-	-
TG690	ZUG401`	2	0	5	5	-	-	-	-	-
TG691	ZUG403	2	0	1.5	5	-	-	-	-	-
TG692	ZUG405	2	0	2	1	-	-	-	-	-
TG693	ZUG53	2	0	2.5	4	-	-	-	-	-
TG694	ZUG579	2	0	1.5	2	-	-	-	-	-
TG695	ZUG627	2	0	0.5	1	-	-	-	-	-
TG696	ZUG673	2	0	3	5	-	-	-	-	-
TG697	ZUG707	2	0	2	4.5	-	-	-	-	-
TG698	ZUG797	2	0	1	1	-	-	-	-	-
TG699	ZUG831	2	0	1	1	-	-	-	-	-
TG700	BZ026	2	0	-	1	-	-	-	-	-
TG702	CM72	6	0	3	1	-	-	-	-	-
TG703	Naso Nijo	2	0	4	4	-	-	-	-	-
